# Supplementary material for: General Health (GHQ-28/CGHQ-28) and Psychosocial Risks (COPSOQ-ISTAS21) in Prehospital Emergency Professionals: A Pre-COVID-19 Cross-Sectional Study in Southern Spain
Source: Healthcare (Basel). 2025 Dec 23;14(1):41. doi: 10.3390/healthcare14010041 (PMC12786040; doi:10.3390/healthcare14010041)
Supplement: Supplementary file 1 [file healthcare-14-00041-s001.zip]

Archive with 1 entries (1 files):
- healthcare-4037149-SI.pdf
